# Supplementary material for: Automatic purpose-driven basis set truncation for time-dependent Hartree–Fock and density-functional theory
Source: Nat Commun. 2023 Jan 6;14:106. doi: 10.1038/s41467-022-35694-4 (PMC9822955; doi:10.1038/s41467-022-35694-4)
Supplement: Supplementary file 2 — Source Data [file 41467_2022_35694_MOESM2_ESM.zip]

Archive with 29 entries (29 files):
- main.tex
- figures/h2o_dimer_tzvp_orb.png
- figures/h2o_dimer_spectra.png
- figures/znpc_4-orb.png
- figures/c3h6o_4-orb.png
- figures/pinene_4-orb.png
- figures/pinene_spectra_compare.png
- figures/h4_2.0_6-31++gpp_x.png
- figures/h4_2.0_6-31++gpp_y.png
- figures/h2_dimer_6-31++g_Omu_real.png
- figures/h2_dimer_6-31++gpp_Omu_imag.png
- figures/h2_dimer_6-31++gpp_Omu_real.png
- figures/h2_dimer_6-31++g_Omu_imag.png
- figures/pinene_spectra_mag.png
- figures/pinene_spectra.png
- figures/c3h6o_spectra_schwarz.png
- figures/h2o_dimer_spectra_schwarz.png
- figures/h2o_dimer_onlydc_dipole.png
- figures/h2o_dimer_onlydc_spectra.png
- figures/h2o_2_steps_4-orb_10k.png
- figures/h2o_2_steps_4-orb_100.png
- figures/h2o_2_steps_4-orb_1k.png
- figures/spectra_strength.png
- figures/h2o_2_strength_4-orb_0.0001.png
- figures/h2o_2_strength_4-orb_0.001.png
- figures/h2o_2_strength_4-orb_0.01.png
- figures/h2o_2_strength_4-orb_0.1.png
- figures/h2o_2_strength_4-orb_1.png
- figures/h2o_2_strength_4-orb_10.png
