# Supplementary material for: Automatic purpose-driven basis set truncation for time-dependent Hartree–Fock and density-functional theory
Source: Nat Commun. 2023 Jan 6;14:106. doi: 10.1038/s41467-022-35694-4 (PMC9822955; doi:10.1038/s41467-022-35694-4)
Supplement: Supplementary file 2 — Source Data [file 41467_2022_35694_MOESM2_ESM.zip › main.tex]

\documentclass[journal=jctcce,manuscript=article]{achemso}
\usepackage{float}
\usepackage{amsmath}
\usepackage{graphicx}
\usepackage{longtable}
%\usepackage{cite}
\usepackage{caption}
\usepackage{amsfonts}
%\usepackage{mathptmx}
%\usepackage{pdfpages}
\usepackage{floatflt}
\usepackage{booktabs}
%\usepackage{authblk}
\usepackage{chemformula}
\setcounter{secnumdepth}{3}
\setcounter{tocdepth}{3}
\usepackage{multirow}

\usepackage[version=4]{mhchem}

\usepackage{braket}
\usepackage[caption=false]{subfig}

\newcommand{\fett}[1]{\mbox{\boldmath$#1$}}
\DeclareMathOperator*{\argmin}{argmin}

\newif\ifsolution
\solutiontrue
\NewDocumentEnvironment{solution}{+b}{%
  \ifsolution\color{black}#1\fi
}{}


\DeclareCaptionLabelFormat{tablel}{Supplementary #1 #2}
\captionsetup[table]{labelfont=bf,labelformat=tablel,labelsep=period}

\title{Supplementary Information: Automatic purpose-drive basis set truncation for time-dependent Hartree--Fock and density-functional theory}
 
\author{R. Han\textsuperscript{a}}
\author{J. Mattiat\textsuperscript{a}}
\author{S. Luber\textsuperscript{a}}
\affiliation{\textsuperscript{a}Department of Chemistry A, University of Zurich, Winterthurerstrasse 190, 8057 Zurich, Switzerland}
\email{sandra.luber@chem.uzh.ch}
 
\begin{document}

%\listoffigures
\captionsetup[figure]{labelfont={bf},labelformat={default},labelsep=period,name={Supplementary Figure}}


\section*{\sffamily Supplementary Note 1}

Geometry information of related systems in Cartesian coordinates: \ch{H_2} dimer, \ch{H_2O} dimer, ($S$)-methyloxirane, (-)-$\alpha$-pinene, ZnPc, and \ch{Ag_20}.

Supplementary Equation 1: the standard deviation of a set of complex numbers.

Supplementary Figure 1: electric dipole contribution ($O_{\mu}$) of \ch{H_2} dimer from each basis function using two basis sets (6-31++G and 6-31++G**). 
Supplementary Figure 2: $x^{\text{DC}}$-$x^{\text{IP}}$ map of \ch{H_2} dimer with 6-31++G** basis set and $\delta$-pulse from $x$ or $y$ direction.
Supplementary Figure 3: visualization of related basis functions  in $x^{\text{DC}}$-$x^{\text{IP}}$ map of \ch{H_2O} dimer system. Supplementary Figure 4: \ch{H_2O} dimer RT-TDHF spectra using def2-TZVP, def2-TZVPP, def2-TZVPD, and def2-TZVPPD basis sets. Supplementary Figures 5-6: $x^{\text{DC}}$-$x^{\text{IP}}$ map of ($S$)-methyloxirane and (-)-$\alpha$-pinene using def2-TZVPP basis set. 
Supplementary Figure 7: (-)-$\alpha$-pinene RT-TDDFT spectra using B3LYP and BLYP functional.
Supplementary Figure 8: (-)-$\alpha$-pinene electronic absorption spectra (RT-TDDFT/LR-TDDFT) and electronic circular dichroism spectra (RT-TDDFT) using original and truncated basis sets of def2-TZVPP.
Supplementary Figure 9: $x^{\text{DC}}$-$x^{\text{IP}}$ map of ZnPc using 6-31G(d,p) basis set. 
Supplementary Figure 10: $x^{\text{DC}}$-$x^{\text{IP}}$ map of \ch{H2O} dimer using different RTP steps in the RT-TDHF calculation with def2-TZVP basis set.
Supplementary Figure 11: \ch{H2O} dimer electronic absorption spectra and electric dipole moments
in the first RTP 100 steps using original and truncated basis sets of def2-TZVP.
Supplementary Figure 12: \ch{H2O} dimer RT-TDHF spectra using the original and truncated basis sets of def2-
TZVPPD, and the same basis sets with Schwarz screening threshold $10^{-4}$.
Supplementary Figure 13: ($S$)-methyloxirane electronic absorption spectra using the original and truncated basis sets of def2-TZVPP, and def2-TZVPP basis set with Schwarz screening threshold $10^{-4}$.

Supplementary Table 1: The steps of the CBS scheme for def2-QZVPPD basis set in \ch{H_2O} dimer system.
Supplementary Table 2: Information of the original and truncated basis sets of def2-TZVPP in ($S$)-methyloxirane system.
Supplementary Table 3: Information of the original and truncated basis sets of def2-TZVPP in (-)-$\alpha$-pinene system.
Supplementary Table 4: Scaling information of (-)-$\alpha$-pinene using HF/def2-TZVPP and its truncated basis set. 
Supplementary Table 5: Computational time of Coulomb and exchange matrices in (-)-$\alpha$-pinene system using HF/def2-TZVPP and its truncated basis set. 
Supplementary Table 6: Steps of the CBS scheme for 6-31G(d,p) basis set in ZnPc system. 
Supplementary Tables 7-8: Number of ERIs and ideal time saving after Schwarz screening with different thresholds in \ch{H_2O} dimer RT-TDHF calculations using the original and truncated def2-TZVPPD basis sets.
Supplementary Table 9: Benchmark of different Schwarz screening thresholds for ($S$)-methyloxirane RT-TDDFT calculations using def2-TZVPP basis set. 

\section*{\sffamily Supplementary Note 2}

\subsection*{\sffamily Geometry Information}
Cartesian coordinates. Unit: $\text{\AA}$

\subsubsection*{\sffamily \ch{H_2} dimer}
    H -1.0000000 0.0000000 -0.4500000  \\
    H -1.0000000 0.0000000  0.4500000  \\
    H  1.0000000 0.0000000  -0.4500000  \\
    H  1.0000000 0.0000000  0.4500000 

\subsubsection*{ \sffamily\ch{H_2O} dimer}

O  0.0000000  1.5177320 -0.0003700 \\
H  0.0000000  0.5573140  0.0967050 \\
H  0.0000000  1.8530790  0.8971800 \\
O  0.0000000 -1.3921280 -0.0003700 \\
H  0.7601590 -1.7076120 -0.4939800 \\
H -0.7601590 -1.7076120 -0.4939800

\subsubsection*{\sffamily $\boldsymbol{S}$-methyloxirane}

  O         6.9325093673        4.9912922342        5.5530605377 \\
  C         4.5936253666        5.9013394963        5.6844889902 \\
  H         4.6832066666        6.1468423282        4.6170076972 \\
  H         4.0123008910        4.9719106294        5.7766627582 \\
  H         4.0311157797        6.7056772937        6.1832016468 \\
  C         5.9537764115        5.7423152569        6.3079077528 \\
  H         5.9611073223        5.5054747206        7.3803825305 \\
  C         7.1510363025        6.4016163228        5.7601842322 \\
  H         7.0505597907        7.0270287426        4.8652529700 \\
  H         7.9870211972        6.6572293579        6.4210291422

\subsubsection*{\sffamily (-)-$\boldsymbol{\alpha}$-pinene}

  C         6.2970643042        6.8977858223        7.7552835862 \\
  C         6.5122185949        8.3807894545        7.2293822457 \\
  C         7.4959507347        6.5407050206        6.7619290537 \\
  C         7.0273492785        7.7604056126        5.8890015843 \\
  C         7.7073199375        9.0612570693        7.9420692382 \\
  C         8.8376389742        6.9200795918        7.3880878581 \\
  C         4.9537427076        6.2975771189        7.2841864931 \\
  C         6.4517405095        6.6029763575        9.2554974386 \\
  C         8.9248800075        8.1471324503        7.9297669936 \\
  C         9.9636383640        5.9173847681        7.3613808859 \\
  H         5.6317098940        9.0342049032        7.1981797339 \\
  H         7.5034066475        5.5413021423        6.3125760262 \\
  H         7.8133228040        8.3045717371        5.3561636473 \\
  H         6.2220845680        7.5122092933        5.1945919914 \\
  H         7.4406928994        9.3248418615        8.9779909072 \\
  H         7.9396923997       10.0158911904        7.4439124807 \\
  H         4.1208818168        6.7416970350        7.8462501916 \\
  H         4.9337845091        5.2150910976        7.4682262820 \\
  H         4.7540693064        6.4559173914        6.2203464401 \\
  H         6.3951758276        5.5210824890        9.4390370326 \\
  H         5.6351096411        7.0712733551        9.8221277538 \\
  H         7.3988453120        6.9605845597        9.6654760928 \\
  H         9.8499299601        8.5015012465        8.3839403195 \\
  H        10.2130575373        5.6270787754        6.3299507350 \\
  H         9.6800313436        4.9920780195        7.8846509264 \\
  H        10.8692977134        6.3135115345        7.8338880941

\subsubsection*{\sffamily ZnPc}

Zn 0.000000000 0.000000000 0.000000000 \\
N 0.000000000 3.382794340 0.000000000 \\
N 1.407797620 1.407797620 0.000000000 \\
N 3.382794340 0.000000000 0.000000000 \\
N 1.407797620 -1.407797620 0.000000000 \\
C 1.176447460 2.761717200 0.000000000 \\
C 2.460457550 3.458046190 0.000000000 \\
C 2.795785370 4.812939910 0.000000000 \\
C 4.150231140 5.146435770 0.000000000 \\
C 5.146435770 4.150231140 0.000000000 \\
C 4.812939910 2.795785370 0.000000000 \\
C 3.458046190 2.460457550 0.000000000 \\
C 2.761717200 1.176447460 0.000000000 \\
C 2.761717200 -1.176447460 0.000000000 \\
C 3.458046190 -2.460457550 0.000000000 \\
C 4.812939910 -2.795785370 0.000000000 \\
C 5.146435770 -4.150231140 0.000000000 \\
C 4.150231140 -5.146435770 0.000000000 \\
C 2.795785370 -4.812939910 0.000000000 \\
C 2.460457550 -3.458046190 0.000000000 \\
C 1.176447460 -2.761717200 0.000000000 \\
N -1.407797620 -1.407797620 0.000000000 \\
N -1.407797620 1.407797620 0.000000000 \\
C -1.176447460 2.761717200 0.000000000 \\
N 0.000000000 -3.382794340 0.000000000 \\
C -1.176447460 -2.761717200 0.000000000 \\
C -2.761717200 -1.176447460 0.000000000 \\
C -2.761717200 1.176447460 0.000000000 \\
C -2.460457550 3.458046190 0.000000000 \\
C -2.460457550 -3.458046190 0.000000000 \\
N -3.382794340 0.000000000 0.000000000 \\
C -3.458046190 -2.460457550 0.000000000 \\
C -3.458046190 2.460457550 0.000000000 \\
C -2.795785370 4.812939910 0.000000000 \\
C -2.795785370 -4.812939910 0.000000000 \\
C -4.812939910 -2.795785370 0.000000000 \\
C -4.812939910 2.795785370 0.000000000 \\
C -4.150231140 5.146435770 0.000000000 \\
C -4.150231140 -5.146435770 0.000000000 \\
C -5.146435770 -4.150231140 0.000000000 \\
C -5.146435770 4.150231140 0.000000000 \\
H -2.021772570 5.574520330 0.000000000 \\
H -4.445152790 6.192512250 0.000000000 \\
H -6.192512250 4.445152790 0.000000000 \\
H -5.574520330 2.021772570 0.000000000 \\
H 2.021772570 5.574520330 0.000000000 \\
H 4.445152790 6.192512250 0.000000000 \\
H 6.192512250 4.445152790 0.000000000 \\
H 5.574520330 2.021772570 0.000000000 \\
H 5.574520330 -2.021772570 0.000000000 \\
H 6.192512250 -4.445152790 0.000000000 \\
H 4.445152790 -6.192512250 0.000000000 \\
H 2.021772570 -5.574520330 0.000000000 \\
H -2.021772570 -5.574520330 0.000000000 \\
H -4.445152790 -6.192512250 0.000000000 \\
H -6.192512250 -4.445152790 0.000000000 \\
H -5.574520330 -2.021772570 0.000000000 

\subsubsection*{\sffamily \ch{Ag_{20}} }

 Ag -1.105884 1.105884 1.105884  \\
 Ag -0.981190 -0.981190 3.074906 \\
 Ag 0.981190 3.074906 0.981190 \\
 Ag -3.074906 0.981190 -0.981190 \\
 Ag 0.981190 0.981190 3.074906 \\
 Ag -3.074906 -0.981190 0.981190 \\
 Ag -0.981190 3.074906 -0.981190 \\
 Ag 2.954125 2.954125 2.954125 \\
 Ag -2.954125 2.954125 -2.954125 \\
 Ag -2.954125 -2.954125 2.954125 \\
 Ag 3.074906 0.981190 0.981190 \\
 Ag 1.105884 -1.105884 1.105884 \\
 Ag 3.074906 -0.981190 -0.981190 \\
 Ag -0.981190 -3.074906 0.981190 \\
 Ag 0.981190 -3.074906 -0.981190 \\
 Ag 2.954125 -2.954125 -2.954125 \\
 Ag 1.105884 1.105884 -1.105884 \\
 Ag 0.981190 -0.981190 -3.074906 \\
 Ag -0.981190 0.981190 -3.074906 \\
 Ag -1.105884 -1.105884 -1.105884

\subsection*{\sffamily Equation}

Standard deviation of a set of complex numbers, where $N_t$ is the size of the set.

\begin{solution}
\begin{equation}
S_t[x(t)] =  \sqrt{\frac{1}{N_t} \sum_{t} |x(t) - \bar{x}|^2}, \text{where}\  \bar{x} = \frac{1}{N_t} \sum_{t} x(t), \  x(t) \in \mathbb{C}
\label{eq:std}
\tag{1}
\end{equation}
\end{solution}

\section*{\sffamily Supplementary Note 3}

\subsection*{\sffamily Figures}

\begin{figure}[H]
\centering
\subfloat[]{%
\resizebox*{7.5cm}{!}{\includegraphics[width=\textwidth]{./figures/h2_dimer_6-31++g_Omu_real.png}}
\label{fig:h2_dimer_6-31g}}
\subfloat[]{%
\resizebox*{7.5cm}{!}{\includegraphics[width=\textwidth]{./figures/h2_dimer_6-31++g_Omu_imag.png}}
\label{fig:h2_dimer_6-31gpp}}
\\
\subfloat[]{%
\resizebox*{7.5cm}{!}{\includegraphics[width=\textwidth]{./figures/h2_dimer_6-31++gpp_Omu_real.png}}
\label{fig:h2_dimer_6-31++g}}
\subfloat[]{%
\resizebox*{7.5cm}{!}{\includegraphics[width=\textwidth]{./figures/h2_dimer_6-31++gpp_Omu_imag.png}}
\label{fig:h2_dimer_6-31++gpp}}
\caption{$O_{\mu}$ of \ch{H_2} dimer in the first 100 RTP steps. (a) real part of $O_{\mu}$ using 6-31++G basis set, (b) imaginary part of $O_{\mu}$ using 6-31++G basis set, (c) real part of $O_{\mu}$ using 6-31++G** basis set, and (d) imaginary part of $O_{\mu}$ using 6-31++G** basis set. All lines are shifted to so that mean values are 0. Each line represent the contribution from a basis function. Note that some basis functions overlap with each other due to the symmetry of the system.}
\label{fig:h2_dimer_Oi}
\end{figure}

\begin{figure}[H]
\centering
\subfloat[]{%
\resizebox*{7.5cm}{!}{\includegraphics[width=\textwidth]{./figures/h4_2.0_6-31++gpp_x.png}}
\label{fig:h2_dimer_x}}
\subfloat[]{%
\resizebox*{7.5cm}{!}{\includegraphics[width=\textwidth]{./figures/h4_2.0_6-31++gpp_y.png}}
\label{fig:h2_dimer_y}}
\caption{$x^{\text{DC}}$-$x^{\text{IP}}$ map of \ch{H_2} dimer obtained with 6-31++G** basis set and delta pulse from (a) $x$ and (b) $y$ directions. Each square in the map represents a basis function with its numbering on the $x$ and $y$ axes. The color of the squares is based on the value calculated as $x^{\text{DC}} \cdot x^{\text{IP}}$, so the deeper the color the more important the basis function is in the TDHF calculation.
Axis labels (basis functions) are sorted in ascending order according to their $x^{\text{DC}}$ or $x^{\text{IP}}$ values. The red dashed line represents $x^{\text{thr}} = 0.1$ and the grey dashed line represents $x^{\text{thr}} = 0.2$.}
\label{fig:h2_dimer_x-x_yz}
\end{figure}

\begin{figure}[H]
\centering
\resizebox*{12cm}{!}{\includegraphics[width=\textwidth]{./figures/h2o_dimer_tzvp_orb.png}}
\caption{$x^{\text{DC}}$-$x^{\text{IP}}$ map of \ch{H_2O} dimer system obtained with def2-TZVP basis set and the visualization of related basis functions.} 
\label{fig:h2o_dimer_x-x_orb}
\end{figure}

\begin{figure}[H]
\centering
\resizebox*{10cm}{!}{\includegraphics[width=\textwidth]{./figures/h2o_dimer_spectra.png}}
\caption{\ch{H_2O} dimer RT-TDHF spectra using def2-TZVP, def2-TZVPP, def2-TZVPD, and def2-TZVPPD basis sets. The number after the basis set label is the total number of basis functions used for the RTP. a.u.: arbitrary units.} 
\label{fig:h2o_dimer_basis_spectra}
\end{figure}

\begin{figure}[H]
\centering
\resizebox*{12cm}{!}{\includegraphics[width=\textwidth]{./figures/c3h6o_4-orb.png}}
\caption{$x^{\text{DC}}$-$x^{\text{IP}}$ map of ($S$)-methyloxirane using def2-TZVPP basis set. Each square in the map represent a basis function with its numbering on the $x$ and $y$ axes. The color of squares is based on the value calculated as $x^{\text{DC}} \cdot x^{\text{IP}}$, so the deeper the color the more important the basis function is in the TDDFT calculation.
The red dashed line represents $x^{\text{thr}} = 0.1$, and the blue dashed line represents $x^{\text{thr}} = 0.2$} 
\label{fig:c3h6o_x-x}
\end{figure}

\begin{figure}[H]
\centering
\resizebox*{12cm}{!}{\includegraphics[width=\textwidth]{./figures/pinene_4-orb.png}}
\caption{$x^{\text{DC}}$-$x^{\text{IP}}$ map of (-)-$\alpha$-pinene using def2-TZVPP basis set. Each square in the map represents a basis function with its numbering on the $x$ and $y$ axes. The color of squares is based on the value calculated as $x^{\text{DC}} \cdot x^{\text{IP}}$, so the deeper the color the more important the basis function is in the TDDFT calculation.
The red dashed line represents $x^{\text{thr}} = 0.1$, and the blue dashed line represents $x^{\text{thr}} = 0.2$} 
\label{fig:pinene_x-x}
\end{figure}

\begin{figure}[H]
\centering
\resizebox*{10cm}{!}{\includegraphics[width=\textwidth]{./figures/pinene_spectra_compare.png}}
\caption{(-)-$\alpha$-pinene RT-TDDFT electronic absorption spectra using B3LYP and BLYP functional and def2-TZVPP basis set. a.u.: arbitrary units.} 
\label{fig:pinene_spectra_compare}
\end{figure}

\begin{figure}[H]
\centering
\subfloat[]{%
\resizebox*{7.5cm}{!}{\includegraphics[width=\textwidth]{./figures/pinene_spectra.png}}
\label{fig:pinene_trunc_spectra}}
\subfloat[]{%
\resizebox*{7.5cm}{!}{\includegraphics[width=\textwidth]{./figures/pinene_spectra_mag.png}}
\label{fig:pinene_trunc_ecd}}
\caption{(-)-$\alpha$-pinene (a) electronic absorption spectra and (b) electronic circular dichroism spectra using original and truncated basis sets of def2-TZVPP (stick spectra below correspond to LR-TDDFT ones). The truncation thresholds are $x^{\text{thr}} = 0.1$ and $x^{\text{thr}} = 0.2$. The number after the basis set label indicates the number of basis functions. a.u.: arbitrary units.}
\end{figure}


\begin{figure}[H]
\centering
\resizebox*{18cm}{!}{\includegraphics[width=\textwidth]{./figures/znpc_4-orb.png}}
\caption{$x^{\text{DC}}$-$x^{\text{IP}}$ map of ZnPc using 6-31G(d,p) basis set. Each square in the the map represent a basis function with its numbering on $x$ and $y$ axes. The color of squares is based on the value calculated as $x^{\text{DC}} \cdot x^{\text{IP}}$, so the deeper the color the more important the basis function is in the TDDFT calculation.
The red dashed line represents $x^{\text{thr}} = 0.09$, and the blue dashed line represents $x^{\text{thr}} = 0.18$} 
\label{fig:znpc_x-x}
\end{figure}

\subsection*{\sffamily Tables}

\begin{table}[H]
  \centering
  \caption{The steps of the CBS scheme for def2-QZVPPD basis set in \ch{H_2O} dimer system. The truncation threshold used in the CBS scheme is $x^{\text{thr}} = 0.1$. Basis set information of \ch{H} and \ch{O} atoms is noted as \textit{non-italic} form, and the added/truncated/removed basis functions are in \textit{italic} form in the brackets. "Run" refers to a short time RT-TDHF calculation with 100 steps. In the last column, the total number of basis functions of the system is listed. Note that the first two RT-TDHF runs are used for the truncation. It is because the remaining $1f$ of \ch{O} is half truncated (e.g. some basis functions are suggested to be truncated) in the first run and it is the only one in f-subshell, thus whether to truncate this will determine whether additional diffuse functions can enter the f-subshell.}
  \raisebox{\depth}{
    \footnotesize{\begin{tabular}{lccc}
    \toprule
    Basis set  & \ch{H}   & \ch{O} & No. basis function \\\midrule
    Original   & 4s4p2d1f  & 8s5p4d2f1g & 264 \\\midrule
    \multicolumn{4}{c}{Run 1}  \\\toprule
    Truncate  & 4s3p1d (-$1p1d1f$)   & 8s5p3d1f (-$1d1f1g$) & 162  \\\midrule
    \multicolumn{4}{c}{Run 2}  \\\toprule
    Truncate  & 4s3p1d  & 8s5p3d (-$1f$) & 148  \\\midrule
    Add    & 5s4p2d (+$5s4p2d$)   & 9s6p4d (+$9s6p4d$) & 202  \\\midrule
    \multicolumn{4}{c}{Run 3}  \\\toprule
    Truncate  & 5s4p1d (-$1d$)  & 8s6p3d (-$2s1d$) & 170  \\\midrule
    Add    & 6s5p2d (+$6s5p2d$)   & 9s7p4d (+$9s7p4d$) & 224  \\\midrule
    \multicolumn{4}{c}{$|\lambda|_{min} < 10^{-6}$} \\\midrule
    Remove & 6s5p1d (-$2d$) & 9s7p3d (-$4d$) & 194  \\\midrule
    \multicolumn{4}{c}{Run 4}  \\\toprule
    Truncate  & 6s4p1d (-$1p$)  & 9s7p3d & 182  \\\midrule
    \multicolumn{4}{c}{$|\lambda|_{min} = 1.0 \times 10^{-6}$} \\\bottomrule
    \end{tabular}
    }
  }
\label{table:h2O_dimer_cbs2}
\end{table}

\begin{table}[H]
  \centering
  \caption{Information of the original and truncated basis sets of def2-TZVPP in ($S$)-methyloxirane system. The truncation threshold used are $x^{\text{thr}} = 0.1$ and $x^{\text{thr}} = 0.2$. Basis set information of \ch{H}, \ch{C}, and \ch{O} atoms is noted as \textit{non-italic} form, and the truncated basis functions are in \textit{italic} form in the brackets. In the last column, number of basis functions of the system is listed. }
  \raisebox{\depth}{
    \footnotesize{\begin{tabular}{lcccc}
    \toprule
    Basis set  & \ch{H}   & \ch{C} & \ch{O} & No. basis function \\\midrule
    Def2-TZVPP   & 3s2p1d  & 5s3p2d1f & 5s3p2d1f & 208 \\\midrule
    Trunc $x^{\text{thr}} = 0.1$  & 3s2p (-$1d$)   & 5s3p2d (-$1f$)  & 5s3p1d (-$1d1f$) & 145  \\\midrule
    Trunc $x^{\text{thr}} = 0.2$    & 3s1p (-$1p1d$)   & 5s3p1d (-$1d1f$) & 5s3p1d (-$1d1f$) & 112   \\\bottomrule
    \end{tabular}
    }
  }
\label{table:c3h6o_trunc}
\end{table}

\begin{table}[H]
  \centering
  \caption{Information of the original and truncated basis sets of def2-TZVPP in (-)-$\alpha$-pinene system. The truncation threshold used are $x^{\text{thr}} = 0.1$ and $x^{\text{thr}} = 0.2$. Basis set information of \ch{H} and \ch{C} atoms is noted as \textit{non-italic} form, and the truncated basis functions are in \textit{italic} form in the brackets. In the last column, number of basis functions of the system is listed. }
  \raisebox{\depth}{
    \footnotesize{\begin{tabular}{lccc}
    \toprule
    Basis set  & \ch{H}   & \ch{C} & No. basis function \\\midrule
    Def2-TZVPP   & 3s2p1d  & 5s3p2d1f & 534 \\\midrule
    Trunc $x^{\text{thr}} = 0.1$  & 3s2p (-$1d$)   & 5s3p2d (-$1f$)  & 384  \\\midrule
    Trunc $x^{\text{thr}} = 0.2$    & 3s1p (-$1p1d$) & 5s3p1d (-$1d1f$) & 286   \\\bottomrule
    \end{tabular}
    }
  }
\label{table:pinene_trunc}
\end{table}

\begin{table}[H]
  \centering
  \caption{Scaling information of (-)-$\alpha$-pinene using HF/def2-TZVPP and its truncated basis set ($x^{\text{thr}} = 0.2$). The total number of basis functions are 534 and 286, respectively. Each computational node has 12 CPU cores@2.6 GHz and 64 GB memory. Original basis with less than 8 nodes is memory-bound.}
  \raisebox{\depth}{
    \footnotesize{\begin{tabular}{lccccccc}
    \toprule
    No. nodes  & 1 & 2 & 4 & 8 & 16 & 32 & 64 \\\midrule
    Def2-TZVPP: Time/Step [s] & 480 & 205 & 56 & 18 & 11 &6.5 & 3.3 \\\midrule
    Trunc $x^{\text{thr}} = 0.2$: Time/Step [s]  & 34 & 17 & 9.6 & 4.7 & 2.7 & 1.7 & 2.5  \\\bottomrule
    \end{tabular}
    }
  }
\label{table:scale1}
\end{table}


\begin{table}[H]
  \centering
  \caption{Computational time for calculation of Coulomb and exchange matrices in one step for (-)-$\alpha$-pinene system using HF/def2-TZVPP and its truncated basis set ($x^{\text{thr}} = 0.2$). The total number of basis functions are 534 and 286, respectively. 8 computational nodes are used for the calculation with each node 12 CPU cores@2.6 GHz and 64 GB memory.}
  \raisebox{\depth}{
    \footnotesize{\begin{tabular}{lcc}
    \toprule
    Time/Step [s]  & Coulomb & Exchange \\\toprule
    Def2-TZVPP & 7.7 & 5.4  \\\midrule
    Trunc $x^{\text{thr}} = 0.2$  & 2.1 & 0.8  \\\bottomrule
    \end{tabular}
    }
  }
\label{table:scale2}
\end{table}

\begin{table}[H]
  \centering
  \caption{Steps of the CBS scheme for 6-31G(d,p) basis set in ZnPc system. The truncation threshold used in the CBS scheme is $x^{\text{thr}} = 0.1$. Basis set information of each type of atom is noted as \textit{non-italic} form, and the added/truncated/removed basis functions are in \textit{italic} form in the brackets. According to Algorithm 1, this CBS scheme can stop at No. basis function = 884 or 680 (due to the $\epsilon$-condition), but it is also possible to carry on the calculation until no additional basis functions can be added to any subshells.
  \textbf{Bold} font denotes the certain subshell is fixed since additional basis functions are either truncated or removed in previous steps.
  "Run" refers to a short time RT-TDDFT calculation with 100 steps. In the last column, the total number of basis functions of the system is listed. }
  \raisebox{\depth}{
    \footnotesize{\begin{tabular}{lccccc}
    \toprule
    Basis set  & \ch{H}   & \ch{C} & \ch{N} & \ch{Zn} & No. basis function \\\midrule
    Original   & 2s1p  & 3s2p1d & 3s2p1d & 5s4p2d1f & 674 \\\midrule
    \multicolumn{6}{c}{Run 1}  \\\toprule
    Truncate  & 2s (-$1p$)   & 3s2p1d  & 3s2p1d & 5s4p2d (-$1f$) & 619  \\\midrule
    Add  & 3s (+$3s$)   & 4s3p2d (+$4s3p2d$) & 4s3p2d (+$4s3p2d$) & 6s5p3d (+$6s5p3d$) & 1004  \\\midrule
    \multicolumn{6}{c}{$|\lambda|_{min} < 10^{-6}$} \\\midrule
    Remove & 3s & 4s\textbf{2p}2d (-$3p$) & 4s\textbf{2p}2d (-$3p$) & 6s5p3d & 884  \\\midrule   
    \multicolumn{6}{c}{Run 2}  \\\toprule
    Truncate  & 3s  & 4s\textbf{2p}1d (-$1d$) & 4s\textbf{2p}1d (-$1d$) & \textbf{5s4p}3d ($-6s5p$) & 680  \\\midrule
    Add    & 4s (+$4s$)  & 5s\textbf{2p}2d (+$5s2d$) & 5s\textbf{2p}2d (+$5s2d$) & \textbf{5s4p}4d (+$4d$) & 941  \\\midrule
    \multicolumn{6}{c}{$|\lambda|_{min} < 10^{-6}$} \\\midrule
    Remove & 4s & \textbf{4s2p1d} (-$5s2d$) & \textbf{4s2p1d} (-$5s2d$) & \textbf{5s4p}4d & 701  \\\midrule
    \multicolumn{6}{c}{Run 3}  \\\toprule
    Truncate  & 4s  & \textbf{4s2p1d} & \textbf{4s2p1d} & \textbf{5s4p}4d  & 701  \\\midrule
    Add    & 5s (+$5s$) & \textbf{4s2p1d} & \textbf{4s2p1d} & \textbf{5s4p}5d (+$5d$) & 722  \\\midrule
    \multicolumn{6}{c}{$|\lambda|_{min} < 10^{-6}$} \\\midrule
    Remove & \textbf{4s} (-$5s$) & \textbf{4s2p1d} & \textbf{4s2p1d}  & \textbf{5s4p}5d & 706  \\\midrule
    \multicolumn{6}{c}{Run 4}  \\\toprule
    Truncate  & \textbf{4s}  & \textbf{4s2p1d} & \textbf{4s2p1d} & \textbf{5s4p4d} (-$5d$)  & 701  \\\midrule
    \multicolumn{6}{c}{$|\lambda|_{min} = 8.4 \times 10^{-6}$} \\\bottomrule
    \end{tabular}
    }
  }
\label{table:h2O_dimer_cbs1}
\end{table}


\begin{figure}[H]
\centering
\subfloat[]{%
\resizebox*{6cm}{!}{\includegraphics[width=\textwidth]{./figures/h2o_2_steps_4-orb_100.png}}
}
\subfloat[]{%
\resizebox*{6cm}{!}{\includegraphics[width=\textwidth]{./figures/h2o_2_steps_4-orb_1k.png}}
}
\subfloat[]{%
\resizebox*{6cm}{!}{\includegraphics[width=\textwidth]{./figures/h2o_2_steps_4-orb_10k.png}}
}
\caption{$x^{\text{DC}}$-$x^{\text{IP}}$ map of \ch{H_2O} dimer using the first (a) 100 steps, (b) 1000 steps and (c) 10000 steps (all steps) in the RT-TDHF calculation with def2-TZVP basis set. The red dashed line represents $x^{\text{thr}} = 0.1$. All cases lead to the same truncation suggestion.}
\end{figure}

\begin{figure}[H]
\centering
\subfloat[]{%
\resizebox*{7.6cm}{!}{\includegraphics[width=\textwidth]{./figures/h2o_dimer_onlydc_spectra.png}}
}
\subfloat[]{%
\resizebox*{7.5cm}{!}{\includegraphics[width=\textwidth]{./figures/h2o_dimer_onlydc_dipole.png}}
}
\caption{\ch{H_2O} dimer RT-TDHF (a) electronic absorption spectra and (b) dipole moments in the first RTP 100 steps using original and truncated basis sets of def2-TZVP. The truncation threshold is $x^{\text{thr}} = 0.1$. The `def2-TZVP trunc $x^{\text{DC}}$ 58' uses only the indicator $x^{\text{DC}}$ and truncates additional $1s2s$ basis functions from two oxygen atoms (see Supplementary Figure 3) compared to the `def2-TZVP trunc 62' basis set. The `def2-TZVP trunc oxygen $1s2s$ 82' only truncates $1s2s$ from two oxygen atoms compared to the original basis set `def2-TZVP 86'. The number after the basis set label indicates the number of basis functions. a.u.: arbitrary units.}
\end{figure}

\begin{figure}[H]
\centering
\resizebox*{10cm}{!}{\includegraphics[width=\textwidth]{./figures/h2o_dimer_spectra_schwarz.png}}
\caption{\ch{H_2O} dimer RT-TDHF spectra using  original and truncated basis sets of def2-TZVPPD (no Schwarz screening applied), and the same basis sets with the largest Schwarz screening threshold in our tests ($10^{-4}$). The number after the basis set label indicates the number of basis functions. The ideal time saving of the calculations can be seen in Supplementary Tables \ref{table:h2o_2_schwarz1} and \ref{table:h2o_2_schwarz2}. a.u.: arbitrary units.} 
\label{fig:h2o_2_schwarz}
\end{figure}

\begin{figure}[H]
\centering
\resizebox*{10cm}{!}{\includegraphics[width=\textwidth]{./figures/c3h6o_spectra_schwarz.png}}
\caption{($S$)-methyloxirane electronic absorption spectra using the original and truncated basis sets of def2-TZVPP, and def2-TZVPP basis set with the largest Schwarz screening threshold in our tests ($10^{-4}$). The default Schwarz screening threshold in CP2K is $10^{-10}$. Starting from the threshold $10^{-6}$, the spectra in the energy range [5\,eV, 30\,eV] are the same with the one obtained with threshold $10^{-10}$.
The truncation thresholds are $x^{\text{thr}} = 0.1$ and $x^{\text{thr}} = 0.2$. The number after the basis set label indicates the number of basis functions. The benchmark of the calculations can be seen in Supplementary Tables 2 and \ref{table:c3h6o_schwarz}. a.u.: arbitrary units.} 
\label{fig:c3h6o_schwarz}
\end{figure}

\begin{table}[H]
  \centering
  \caption{Number of ERIs and ideal time saving after Schwarz screening with different thresholds. The tests are carried out with \ch{H_2O} dimer RT-TDHF calculations using def2-TZVPPD basis set (PySCF). $10^{-12}$ is the recommended value in PySCF and $10^{-4}$ is the largest feasible value from our tests.}
  \raisebox{\depth}{
    \footnotesize{\begin{tabular}{lccccc}
    \toprule
    Threshold  & None & $10^{-12}$ & $10^{-6}$ & $10^{-5}$ & $10^{-4}$ \\\toprule
    No. nonzero ERIs & 479785216 & 431086656 & 332741764 & 304148676 & 268552968 \\\midrule
    Time saving & 0\,\% & 10\,\% & 31\,\% & 37\,\% & 44\,\% \\\bottomrule
    \end{tabular}
    }
    \label{table:h2o_2_schwarz1}
  }
\end{table}

\begin{table}[H]
  \centering
  \caption{Number of ERIs and ideal time saving after Schwarz screening with the truncated def2-TZVPPD basis set with 103 basis functions. The tests are carried out with \ch{H_2O} dimer RT-TDHF calculations (PySCF). The largest feasible value $10^{-4}$ for the Schwarz screening is applied.}
  \raisebox{\depth}{
    \footnotesize{\begin{tabular}{lcc}
    \toprule
    Threshold  & None & $10^{-4}$ \\\toprule
    No. nonzero ERIs & 112550881 & 77141769 \\\midrule
    Time saving & 0\,\% & 31\,\% \\\bottomrule
    \end{tabular}
    }
    \label{table:h2o_2_schwarz2}
  }
\end{table}

\begin{table}[H]
  \centering
  \caption{Benchmark of different Schwarz screening thresholds for ($S$)-methyloxirane RT-TDDFT calculations using def2-TZVPP basis set (CP2K). 
  $10^{-10}$ is the default value in CP2K and $10^{-4}$ is the largest feasible value from our tests (i.e. RTP scheme cannot converge within 10 iterations for $10^{-3}$). Unit: s: second.}
  \raisebox{\depth}{
    \footnotesize{\begin{tabular}{lccccc}
    \toprule
    Threshold  & $10^{-12}$ & $10^{-10}$ & $10^{-8}$ & $10^{-6}$ & $10^{-4}$ \\\toprule
    Time/Step & 3.82 $\pm$ 0.37 s & 3.56 $\pm$ 0.22 s & 3.50 $\pm$ 0.36 s & 3.30 $\pm$ 1.34 s & 2.80 $\pm$ 1.19 s \\\bottomrule
    \end{tabular}
    }
  }
  \label{table:c3h6o_schwarz}
\end{table}

\end{document}
